# Supplementary material for: A Trianalyte µPAD for Simultaneous Determination of Iron, Zinc, and Manganese Ions
Source: Molecules. 2024 Oct 11;29(20):4805. doi: 10.3390/molecules29204805 (PMC11510364; doi:10.3390/molecules29204805)
Supplement: Supplementary file 1 [file molecules-29-04805-s001.zip]

Archive with 1 entries (1 files):
- molecules-3206829-supplementary.pdf
